# Supplementary material for: Development of a Bispecific Antibody-Based Platform for Retargeting of Capsid Modified AAV Vectors
Source: Int J Mol Sci. 2021 Aug 3;22(15):8355. doi: 10.3390/ijms22158355 (PMC8347852; doi:10.3390/ijms22158355)
Supplement: Supplementary file 1 [file ijms-22-08355-s001.zip]

Archive with 1 entries (1 files):
- ijms-1273905-supplementary.pdf
